# Supplementary material for: Olefin-Metathesis-Derived Norbornene–Ethylene–Vinyl Acetate/Vinyl Alcohol Multiblock Copolymers: Impact of the Copolymer Structure on the Gas Permeation Properties
Source: Polymers (Basel). 2022 Jan 22;14(3):444. doi: 10.3390/polym14030444 (PMC8839206; doi:10.3390/polym14030444)
Supplement: Supplementary file 1 [file polymers-14-00444-s001.zip]

Archive with 1 entries (1 files):
- polymers-1549088-supplementary.pdf
